# Supplementary material for: Assessing the Sylvatic Yellow Fever Vectors in Southern Brazil
Source: Insects. 2026 Apr 30;17(5):464. doi: 10.3390/insects17050464 (PMC13207325; doi:10.3390/insects17050464)
Supplement: Supplementary file 1 [file insects-17-00464-s001.zip]

Archive with 1 entries (1 files):
- insects-4002453-supplementary.pdf
